# Supplementary material for: Coral reef attributes associated with microplastic exposure
Source: Coral Reefs. Author manuscript; Available in PMC 2026 Feb 1. (PMC12180944; doi:10.1007/s00338-024-02596-4)
Supplement: Supplement 1 [file NIHMS2065766-supplement-Supplement_1.xlsx]

## Sheet: ReadMe
Supplementary Information #2
Coral condition as a predictor of microplastic exposure
Cheryl Hankins*, Danielle Lassiegne, Sarah M. Davis, Jenny Paul, Kimberly Edwards
*corresponding author
United States Environmental Protection Agency
hankins.cheryl@epa.gov
Created:	2023-01-03
By:	Danielle Lasseigne
Last Modified:	2024-05-26
By:	Cheryl Hankins
Description:	File contains data and calculated BCG levelsfor USVI and FLK as well as two examples that show how each site was calculated using fuzzy logic
Abrreviations:	BCG	Biological Condition Gradient
	USVI	St. John, US Virgin Islands
	FLK	Florida Keys, USA
	MV	Metric Value
	MemV	Membership Valule
	Nom	nominal
	LPI	Line Point Intercept
	Demo	Coral demographic
Sheet Name	Descriptions
BCG Levels Rules and Formulas	BCG membership variables and rules for each BCG level (Levels 1-5)
BCG assignments	Contains metric values and calculated membership values used to determin the BCG levels at each site in both USVI and FLK.
Example_FLK1387	Example of calculated membership values (MemV) and assigned BCG level
Example_USVI6117	Example of calculated membership values (MemV) and assigned BCG level
Example_USVI6190	Example of calculated membership values (MemV) and assigned BCG level
MemV template	Formulated membership values (MemV) using IF AND equations for assigning BCG level
Example_Coral Cover Calculation	Example of 2D and 3D live coral cover calculations using metrics in Santevy et al., 2022 from site USVI 6129. Headers Highlighted in blue are the recorded data from USVI NCRMP 2017. Cells highlighted in orange and red are claculated variables. See Column definitions below
Morphfactors	Sheet containing values assigned to benthic organisms based on their morphology. This value is used to calculate the 3D surface area of live coral cover ( LCSA_3D).
For quantitaive rules that are > Nom (Min - Max)							For quantitaive rules that are < Nom (Min - Max)
for MV in between:							for MV in between:
Data Definitions for sheet "Example_Coral Cover Calculation"
Variable/Abbreviation	Description
REGION	Region where NCRMP was done
YEAR	Year NCRMP was completed
SITE.ID	Name/Identification assigned to the site where the data was collected
LAT	coordinates of the site in degrees
LON	coordinates of the site in degrees
METERS	Coral demographic data is normally completed along a 10 meter transect in 1 sq meter increments. Meters completed informs how many meters along the transect was done
SPP_id	Abbreviated Scientific names
SPECIES	Scientific name of coral found at each site
N	Number of individual found
JUV	indicates if coral listed was a juvenile (< 4 cm). Therfore full demographic data was not recorded
MAX_DIAM	maximum diameter of coral in cm
PERP_DIAM	second largest diameter perpendicular to the maximum diameter in cm
HEIGHT	height of coral from substrate in cm
AVG_DIAM	the average between the M_DIAM and P_DIAM
OLD_MORT	Estimated percentage of old death included in the size measurements
RECENT_MORT	Estimated percentage of recent death
TOT_Mort	Sum of old and recent mertality
DISEASE	Indicates the presence or absence of disease on the colony
CSA_2d (cm2)	Coral Surface area in 2 dimensions adapted from Santevy et al., 2012: CSA_2D= π (AVG_DIAM/2)2
LCSA_2d (cm2)	Live Coral Surface area in 2 dimensions adapted from Santevy et al., 2012: LCSA_2D = π (AVG_DIAM/2)2 * ((100-TOT_Mort)/100)
Site_CSA2d (cm2)	Sum of 2 dimensional coral surface area at the site
Site_LCSA2d (cm2)	Sum of 2 dimensional live coral surface area at the site
CSA2d cm2/m2	2 dimensional coral surface are per sq meter calculated by dividing the sum of corals surface area by the number of meters completed during the survey
LCSA cm2/m2	2 dimensional live coral surface are per sq meter calculated by dividing the sum of live corals surface area by the number of meters completed during the survey
m2/m2	Dividing LCSA cm2/m2 by 10000 cm2 (the amount of sq cm in a sq m) to convert LCSA to m2/m2
%Live cover/m2	The percent LCSA per sq meter
%live	The total percent of LCSA of the sampleled area.
%mort	the total percent mortality of the sampeled area
CSA_3d	Coral Surface area in 3 dimensions using equation adapted from Santsvy et al., 2012: CSA_3D = π [Height + (Avg_DIAM/2)]2 *MorphFactor. The Morph factor is a value assigned to coral species based on their morphology. these Values can be found on the sheet labeled MorphFactors
LCSA_3d	Live Coral Surface area in 3 dimensions using equation adapted from Santavy et al., 2012: LCSA_3D = π [Height + (Avg_DIAM/2)]2 *[(100-TOT_Mort)/100]*MorphFactor. The Morph factor is a value assigned to coral species based on their morphology. these Values can be found on the sheet labeled MorphFactors
MorphFactor	Morphological conversion factors used to calculate the 3D surface area of corals from the sheet MorphFactors
Site_CSA3d	Sum of the 3D coral surface area at the site
Site_LCSA3d	sume of 3D live coral surface area at the site
3DLCC	3D live coral cover
BSTS	Bare substrate & turf alage with sediment
CD	Coral density
DMDLG	Density of medium or large colonies
NTCC	Non-tolerant coral cover
NTCR	Non-tolerant coral richness
NTTA	Non-tolerant taxa abundance
PCC	Percent coral cover
PCLGC	Percent live cover of large, reef building coral species
PLOC	Percent live Orbicella cover
POC	Percent Orbicella cover
TCR	Total coral richness
References
USEPA (Environmental Protection Agency) (2021) The Biological Condition Gradient (BCG for Puerto Rico and U.S. Virgin Island Coral Reefs. EAP 822-R-2—1007. U.S. Environmental Protection Agency, Office of Water/Office of Science and Technology, Washington, D.C.
Santavy DL, Jackson SK, Jessup B, Gerristen J, Rogers C, Fisher WB, Weil E, Szmant A, Cuevas-Miranda D, Walker BK, Jeffrey C, Bradley P, Ballantine D, Roberson L, Ruiz-Torres H, Todd B, Smith T, Clark R, Diaz E, Bauzá-Ortega J, Horstmann C, Raimondo S (2022a) A biological condition gradient for coral reefs in the US Caribbean territories: Part I. Coral narrative rules. EcolIndicators 138:108805. …
Santavy DL, Jackson SK, Jessup B, Horstmann C, Rogers C, Weil E, Szmant A, Miranda DC, Walker BK, Jeffrey C, Ballantine D, Fisher WB, Clark R, Torres HR, Todd B, Raimondo S (2022b) A biological condition gradient for Caribbean coral reefs: Part II. Numeric rules using sessile benthic organisms. Ecol Indicators 135:108576. https://doi.org/10.1016/j.ecolind.2022.108576

## Sheet: A - Site Information
Location of samples sites including dates, site numbers, water depth, and GPS coordinates,
Location	Sampling/Survey Date	Survey Site	Latitude	Longitude	Permit Jurisdiction	Coral Collection Depth (m)	Water Sample Depth (m)
St. John, USVI	2017-07-25	6028	18.3626	-64.7789	VIIS-2017-SCI-0032	16.2	3
	2017-07-26	6210	18.3633	-64.6946	VIIS-2017-SCI-0032	4.9	3
	2017-07-26	6190	18.3609	-64.6902	VIIS-2017-SCI-0032	4.9	3
	2017-07-27	6223	18.3577	-64.7658	VIIS-2017-SCI-0032	6.1	3
	2017-07-27	6006	18.3538	-64.7844	VIIS-2017-SCI-0032	9.4	3
	2017-07-27	6244	18.3481	-64.7817	VIIS-2017-SCI-0032	3.7	3
	2017-07-28	6019	18.2698	-64.7258	DFW/CZM17002J (DPNR)	n/a	3
	2017-07-28	6129	18.2816	-64.6983	DFW/CZM17002J (DPNR)	n/a	3
	2017-07-28	6018	18.2686	-64.7265	VICR-2017-SCI-0011	n/a	3
	2017-08-01	6170	18.3156	-64.6848	DFW/CZM17002J (DPNR)	27.1	3
	2017-08-01	6241	18.3534	-64.6948	VICR-2017-SCI-0011	7.6	3
	2017-08-02	6117	18.3624	-64.1758	VIIS-2017-SCI-0032	12.2	3
	2017-08-02	6148	18.3697	-64.762	VIIS-2017-SCI-0032	10.4	3
	2017-08-04	6025	18.335	-64.6883	VICR-2017-SCI-0011	N/A	3
	2017-08-04	6218	18.3455	-64.684	VICR-2017-SCI-0011	11.3	3
	2017-08-04	6188	N/A	N/A	VICR-2017-SCI-0011	9.8	3
Florida Keys, USA	2018-08-07	1288	25.0293	-80.3513	FKNMS-2014-087	17.1	3
	2018-08-07	1393	25.1476	-80.3951	FKNMS-2014-087	15.8	3
	2018-08-08	1387	24.8971	-80.537	FKNMS-2014-087	n/a	3
	2018-08-08	1244	24.9575	-80.4496	FKNMS-2014-087	n/a	3
	2018-08-09	1390	25.2448	-80.1909	FKNMS-2014-087	n/a	3
	2018-08-09	1303	25.2939	-80.1631	FKNMS-2014-087	20.4	3
	2018-08-10	1357	25.0068	-80.3761	FKNMS-2014-087	14.9	3
	2018-08-10	1245	25.0068	-80.3761	FKNMS-2014-087	16.8	3
	2018-08-13	1375	24.4947	-81.6383	FKNMS-2014-087	17.4	3
	2018-08-13	1319	24.4775	-81.718	FKNMS-2014-087	19.8	3
	2018-08-15	1384	24.5671	-81.3049	FKNMS-2014-087	n/a	3
	2018-08-15	1236	24.5687	-81.3101	FKNMS-2014-087	n/a	3

## Sheet: B -Non-Tolarant Taxa
Tolerance levels of Caribbean scleractinian coral (modified from Santavy et al. 2022b, sediment stressors and heat toloerance removed from table). Species not listed in this table do not have sufficient information to determine sensitivity.
Tolerance Level	Species
Non-tolerant	Isophyllia rigida
Non-tolerant	Isophyllia sinuosa
Non-tolerant	Acropora cervicornis
Non-tolerant	Agaricia lamarcki
Non-tolerant	Colpophyllia natans
Non-tolerant	Dendrogyra cylindrus
Non-tolerant	Diploria labyrinthiformis
Non-tolerant	Eusmilia fastigiata
Non-tolerant	Helioseris cucullata
Non-tolerant	Madracis decactis
Non-tolerant	Millepora complanata
Non-tolerant	Acropora palmata
Non-tolerant	Acropora prolifera
Non-tolerant	Agaricia agaricites
Non-tolerant	Agaricia humilis
Non-tolerant	Cladocora arbuscula
Non-tolerant	Dichocoenia stokesii
Non-tolerant	Madracis auretenra (formerly M. mirablis)
Non-tolerant	Meandrina jacksoni (includes M. meandrites)
Non-tolerant	Meandrina meandrites
Non-tolerant	Mussa angulosa
Non-tolerant	Mycetophyllia aliciae
Non-tolerant	Mycetophyllia ferox
Non-tolerant	Orbicella franski
Non-tolerant	Orbicella annularis
Non-tolerant	Orbicella faveolata
Non-tolerant	Porites furcata
Non-tolerant	Porites porites
Non-tolerant	Scolymia cubensis
Non-tolerant	Scolymia lacera
Tolerant	Favia fragum
Tolerant	Manicina areolata
Tolerant	Millepora alcicornis
Tolerant	Montastraea cavernosa
Tolerant	Oculina diffusa
Tolerant	Porites astreoides
Tolerant	Porites divaricata
Tolerant	Pseudodiploria clivosa
Tolerant	Pseudodiploria strigosa
Tolerant	Siderastrea radians
Tolerant	Siderastrea siderea
Tolerant	Solenastrea bournoni
Tolerant	Stephanocoenia intersepta
Tolerant	Tubastrea coccinea

## Sheet: C - Summary -LPI & DEMO Data
	Summary table for mean (and standard deviation) of Line Point Intercept (LPI) data at each location and combined. Asterisk (*) represent variables that are significantly greater (p > 0.05) than the other location (Wilcoxon).
	Location	Percent Coral Cover (PCC)	Total Coral Richness (TCR)	Non-Tolerant Coral Cover (NTCC)	Non-Tolerant Coral Richness (NTCR)	Bare Substrate & Turf alge with Sediment (BSTS)	Percent Orbicella Cover (POC)	Weighted Rugosity
	Full	5.72 +/- 5.8	2.72 +/- 2.22	2.56 +/- 3.55	1.28 +/- 1.49	41.61 +/- 22.51	1.06 +/- 2.13	0.60 +/- 0.31
	USVI	5.73 +/- 4.96	3.09 +/- 2.34	4 +/- 3.92*	1.91 +/- 1.58*	37.82 +/- 27.2	1.73 +/- 2.53*	0.58 +/- 0.36
	Florida	5.71 +/- 7.36	2.14 +/- 2.04	0.29 +/- 0.49	0.29 +/- 0.49	47.57 +/- 11.63	0	0.63 +/- 0.30
	Summary table for mean (and standard deviation) of coral demographic (DEMO) data at each location and combined. If asterisk (*) present, indication of significant difference between locations.
	Location	Percent Live Coral Cover (PLCC)	3D Live Coral Cover (3DLCC)	Percent Coral Mortality (PCM)	Percent live Cover of LarGe Coral species (PCLGC)	Percent live Orbicella Cover (PLOC)	Coral Density (CD)	Density of MeDium or LarGe colonies (DMDLG)	Non-Tolerant Taxa Abundance (NTTA)
	Full	4.8 +/- 5.02	15025.26 +/- 19265.69	32.79 +/- 16.39	0.04 +/- 0.06	1.6 +/- 3	3.55 +/- 3.06	0.56 +/- 0.71	11.94 +/- 8.9
	USVI	5.48 +/- 5.36	18421.93 +/- 21867.21	29.47 +/- 18.77	0.03 +/- 0.07	2.57 +/- 3.55	3.46 +/- 3.15	0.64 +/- 0.82	14.64 +/- 10.3
	Florida	3.75 +/- 4.63	9687.65 +/- 14152.42	38 +/- 11.05	0.05 +/- 0.06	0.07 +/- 0.15	3.7 +/- 3.17	0.43 +/- 0.51	7.71 +/- 3.68

## Sheet: D - Reef Metric Data
Region	Site	Percent Coral Cover (PCC)	Total Coral Richness (TCR)	Non-Tolerant Coral Cover (NTCC)	Non-tolerant Coral Richness (NTCR)	Bare Substrate & Turf algae with Sediment (BSTS)	Percent Orbicella Cover (POC)	Percent Live Coral Cover (PLCC)	3D Live Coral Cover (3DLCC)	Percent Coral Moratlity (PCM)	Percent live Cover of LarGe, reef building Coral species (PCLGC)	Percent Live Oricella Cover (PLOC)	Coral Density (CD)	Density of MeDium or LarGe coloniees (DMDLG)	Non-Toleranct Taxa Abundance (NTTA)	Weighted Rugosity (WT)
USVI	6006	9	5	6	4	17	1	11.37	40641	36.18	0.04	6.34	5.2	0.1	33
USVI	6028	9	5	6	3	19	3	9.59	21952	18.1	0.23	2.66	4.875	1.125	23
USVI	6117	15	6	12	4	8	7	13.2	44255	46.09	0.045	6.08	5.4	2.2	20
USVI	6148	10	6	6	3	2	1	8.93	17245.7	51.45	0.011	2.25	11.33	2	28
USVI	6170	1	1	1	1	44	0	0.04	83.7431	0	0	0	0.2	0	1
USVI	6188	33	5	28	4	15	23	32.76	227871	51.24	0.14	26.47	5.8	1.8	33
USVI	6190	3	1	3	1	72	0	1.58	2752.44	6.13	0.003	0	2.9	0.1	15
USVI	6210	0	0	0	0	63	0	1.57	5500.76	53.54	0	0.51	1.8	0.3	10
USVI	6218	9	4	8	3	55	6	11.62	63789	49.08	0.05	10.44	2	1	11
USVI	6223	2	2	0	0	11	0	0.98	1667	20.9	0.003	0	1.5	0.1	8
USVI	6241	5	4	2	2	76	1	0.23	905.147	23.32	0.0002	0	1.2	0	2
USVI	6244	0	0	0	0	49	0	1.12	3849.47	19.43	0	0	1.6	0.1	10
FL	1245	0	0	0	0	53	0	0.38	654.5	38.62	0.031	0	0.7	0	2
FL	1288	2	2	1	1	40	0	1.77	2891.67	49.62	0.004	0	2	0.4	10
FL	1303	2	2	1	1	45	0	2.28	4937.29	36.07	0.15	0	2.4	0.3	11
FL	1319	13	3	0	0	64	0	13.62	40517.5	46.99	0.11	0.07	7	1.44	10
FL	1357	4	2	0	0	31	0	2.64	6276.67	25.5	0.0125	0.39	3.9	0.2	11
FL	1375	19	6	0	0	59	0	5.07	12007.8	47.49	0.067	0	9	0.7	4
FL	1393	0	0	0	0	41	0	0.46	528.085	21.69	0	0	0.9	0	6
